# Supplementary material for: Analysis of miRNAs in Osteogenesis imperfecta Caused by Mutations in COL1A1 and COL1A2: Insights into Molecular Mechanisms and Potential Therapeutic Targets
Source: Pharmaceuticals (Basel). 2023 Oct 4;16(10):1414. doi: 10.3390/ph16101414 (PMC10609877; doi:10.3390/ph16101414)
Supplement: Supplementary file 1 [file pharmaceuticals-16-01414-s001.zip]

Archive with 3 entries (3 files):
- Supplementary Fig 1 The relative expression of the tested miRNAs in subjects with mutations in the COL1A1 and COL1A2 genes and the control cells.tiff
- Supplementary Table 1. Normality test.xls
- Supplementary Table 2 p-value of correlation analysis.xlsx
