# Supplementary material for: Analysis of miRNAs in Osteogenesis imperfecta Caused by Mutations in COL1A1 and COL1A2: Insights into Molecular Mechanisms and Potential Therapeutic Targets
Source: Pharmaceuticals (Basel). 2023 Oct 4;16(10):1414. doi: 10.3390/ph16101414 (PMC10609877; doi:10.3390/ph16101414)
Supplement: Supplementary file 1 [file pharmaceuticals-16-01414-s001.zip › Supplementary Table 1. Normality test.xls]

## Sheet: Arkusz1
	miR-661	miR-10a-5p	miR-10b-5p	miR-132-3p	miR-143-3p	miR-155-5p	miR-17-5p	miR-199a-5p	miR-199b-5p	miR-19a-3p	miR-19b-3p	miR-204-5p	miR-21-5p	miR-216a-5p	miR-25-3p	miR-26a-5p	miR-26b-5p	miR-27a-3p	miR-27b-3p	miR-29a-3p	miR-29b-3p	miR-29c-3p	miR-30a-5p	miR-34a-5p	miR-382-5p	miR-449a	miR-92a-3p	let-7d-5p	let-7a-5p	miR-664a-5p	miR-129-5p
Average	3.71409	0.318182	-0.165682	0.837273	1.27795	0.0195455	1.44205	0.0804545	1.11341	1.85114	2.04273	1.72273	-6.31795	0	-1.26857	-3.15409	0.649091	-0.868409	-0.878182	-4.31773	1.50818	-3.61295	0.445	-0.291364	-0.2525	3.9875	-1.07045	-1.53568	-4.27977	0.727045	3.62273
SD	2.13875	2.51714	2.1307	1.91936	2.44287	1.92974	2.66904	2.01351	2.26294	2.59876	2.8501	3.16976	2.78556	0	2.06456	2.48079	3.00133	2.58671	2.39414	2.73969	2.04146	2.80434	2.081	2.10782	2.08309	4.32086	3.10749	2.21064	2.18885	1.92535	3.32243
Count	22	22	22	22	22	22	22	22	22	22	22	22	22	18	21	22	22	22	22	22	22	22	21	22	22	22	22	22	22	22	22
CV	57.5847	791.1	-1286.02	229.239	191.155	9873.07	185.087	2502.67	203.244	140.387	139.524	183.996	-44.0895	65535	-162.747	-78.653	462.39	-297.868	-272.625	-63.4522	135.359	-77.619	467.64	-723.433	-824.987	108.36	-290.296	-143.952	-51.144	264.818	91.7108
Normality test	Passed	Failed	Passed	Passed	Passed	Passed	Failed	Passed	Failed	Failed	Failed	Failed	Passed	Failed	Passed	Passed	Passed	Passed	Passed	Passed	Failed	Passed	Passed	Passed	Passed	Failed	Passed	Passed	Passed	Failed	Failed
P-Value	>0.1	0.00496658	>0.1	>0.1	0.0729911	>0.1	0.0447699	>0.1	0.00762628	1.97815e-07	7.56247e-06	1.58515e-09	>0.1	1.7029e-13	>0.1	>0.1	>0.1	>0.1	>0.1	>0.1	0.0216928	>0.1	>0.1	>0.1	>0.1	0.00292165	>0.1	>0.1	>0.1	0.0329898	0.00482212
KS value	0.104013	0.2254	0.121899	0.168783	0.176462	0.104885	0.186608	0.0964779	0.218508	0.345569	0.308682	0.388421	0.121914	0.5	0.150706	0.131123	0.122521	0.109689	0.126632	0.101057	0.200449	0.101499	0.156093	0.126848	0.165372	0.233582	0.133143	0.0834581	0.10642	0.192597	0.225864
No of outliers	0	0	0	0	0	0	0	0	0	0	0	0	0	4	1	0	0	0	0	0	0	0	1	0	0	0	0	0	0	0	0
Missing data	Ignored	Ignored	Ignored	Ignored	Ignored	Ignored	Ignored	Ignored	Ignored	Ignored	Ignored	Ignored	Ignored	Ignored	Ignored	Ignored	Ignored	Ignored	Ignored	Ignored	Ignored	Ignored	Ignored	Ignored	Ignored	Ignored	Ignored	Ignored	Ignored	Ignored	Ignored
Valid(%)	100	100	100	100	100	100	100	100	100	100	100	100	100	77.7778	95.2381	100	100	100	100	100	100	100	95.2381	100	100	100	100	100	100	100	100
Settings
Normalize	No	No	No	No	No	No	No	No	No	No	No	No	No	No	No	No	No	No	No	No	No	No	No	No	No	No	No	No	No	No	No
Step	0.1	0.1	0.1	0.1	0.1	0.1	0.1	0.1	0.1	0.1	0.1	0.1	0.1	0.1	0.1	0.1	0.1	0.1	0.1	0.1	0.1	0.1	0.1	0.1	0.1	0.1	0.1	0.1	0.1	0.1	0.1
Check for outlier	Yes	Yes	Yes	Yes	Yes	Yes	Yes	Yes	Yes	Yes	Yes	Yes	Yes	Yes	Yes	Yes	Yes	Yes	Yes	Yes	Yes	Yes	Yes	Yes	Yes	Yes	Yes	Yes	Yes	Yes	Yes
Confidence level(%)	95	95	95	95	95	95	95	95	95	95	95	95	95	95	95	95	95	95	95	95	95	95	95	95	95	95	95	95	95	95	95
Exclude ouliers ...	Yes	Yes	Yes	Yes	Yes	Yes	Yes	Yes	Yes	Yes	Yes	Yes	Yes	Yes	Yes	Yes	Yes	Yes	Yes	Yes	Yes	Yes	Yes	Yes	Yes	Yes	Yes	Yes	Yes	Yes	Yes
validation rate(%)	95	95	95	95	95	95	95	95	95	95	95	95	95	95	95	95	95	95	95	95	95	95	95	95	95	95	95	95	95	95	95
