# Supplementary material for: Analysis of miRNAs in Osteogenesis imperfecta Caused by Mutations in COL1A1 and COL1A2: Insights into Molecular Mechanisms and Potential Therapeutic Targets
Source: Pharmaceuticals (Basel). 2023 Oct 4;16(10):1414. doi: 10.3390/ph16101414 (PMC10609877; doi:10.3390/ph16101414)
Supplement: Supplementary file 1 [file pharmaceuticals-16-01414-s001.zip › Supplementary Table 2 p-value of correlation analysis.xlsx]

## Sheet: Arkusz1
	miR-661	miR-10a-5p	miR-10b-5p	miR-132-3p	miR-143-3p	miR-155-5p	miR-17-5p	miR-199a-5p	miR-199b-5p	miR-19a-3p	miR-19b-3p	miR-204-5p	miR-21-5p	miR-216a-5p	miR-25-3p	miR-26a-5p	miR-26b-5p	miR-27a-3p	miR-27b-3p	miR-29a-3p	miR-29b-3p	miR-29c-3p	miR-30a-5p	miR-34a-5p	miR-382-5p	miR-449a	miR-92a-3p	let-7d-5p	let-7a-5p	miR-664a-5p	miR-129-5p
miR-661	0	0.5999	0.459018	0.125205	0.0536655	0.000571725	0.0571343	0.112583	0.0281897	0.00532694	0.0126481	0.190191	0.958232	0.729962	0.49289	0.902723	0.717189	0.683739	0.986056	0.728454	0.00283322	0.669051	0.333158	0.792103	0.219455	0.00192878	0.593941	0.354786	0.382181	0.0299886	0.0125063
miR-10a-5p	0.5999	0	0.00332776	0.0809247	0.157039	0.322064	0.36878	0.0202962	0.116205	0.478198	0.933607	0.245435	0.00237719	0.699954	0.00286116	0.00188816	0.00359885	0.00127304	0.00146308	0.000961202	0.0906343	0.000338023	0.00355156	0.00420499	0.0031081	0.519972	0.00467581	0.0062594	0.00243437	0.0812725	0.428519
miR-10b-5p	0.459018	0.00332776	0	0.00146484	0.152322	0.353392	0.650137	0.00057413	0.204591	0.794051	0.808866	0.416832	0.0294807	0.785965	0.0169246	0.00713313	0.0179564	0.0154021	0.0172145	0.0166396	0.263486	0.0198416	0.000723896	0.0162098	0.0104758	0.966932	0.0126889	0.00962969	0.0256567	0.0922693	0.640017
miR-132-3p	0.125205	0.0809247	0.00146484	0	0.00646531	0.0551137	0.599309	0.000970089	0.201709	0.215172	0.782458	0.357079	0.010771	0.751775	0.00833712	0.0121302	0.0357871	0.00999853	0.0104694	0.0452667	0.153658	0.0713004	0.00476867	0.000529691	0.0148766	0.0530785	0.00858962	0.00576728	0.0137474	0.000303966	0.411107
miR-143-3p	0.0536655	0.157039	0.152322	0.00646531	0	0.00727609	9.82353e-05	0.000557431	0.00109671	0.985836	0.91733	0.836713	0.0144921	0.489081	0.00786419	0.00884052	0.0164982	0.00148708	0.00174712	0.0288137	0.00225685	0.0277289	0.00419065	0.00218118	0.0462168	0.123338	0.0112782	0.010871	0.0166396	0.00192207	0.371789
miR-155-5p	0.000571725	0.322064	0.353392	0.0551137	0.00727609	0	0.00735699	0.00682132	0.0472066	0.128458	0.283555	0.699861	0.0405114	0.887981	0.00643255	0.0422641	0.0772312	0.00924671	0.127246	0.11584	0.0184828	0.126344	0.0234182	0.130918	0.000362701	0.0134683	0.00410511	0.000555137	0.0025539	0.0290781	0.160996
miR-17-5p	0.0571343	0.36878	0.650137	0.599309	9.82353e-05	0.00735699	0	0.021435	2.75024e-05	0.733167	0.225271	0.511649	0.341518	0.700345	0.177771	0.128085	0.267168	0.0703589	0.106781	0.238429	0.000157439	0.204001	0.079358	0.157221	0.244874	0.159031	0.192692	0.176538	0.238429	0.0397363	0.0930734
miR-199a-5p	0.112583	0.0202962	0.00057413	0.000970089	0.000557431	0.00682132	0.021435	0	0.0826172	0.931609	0.377853	0.610355	0.000298113	0.391487	1.45355e-05	4.18443e-06	3.62436e-05	1.90679e-05	4.24292e-05	0.000138999	0.154765	0.000257517	8.44456e-06	1.66433e-05	2.39358e-05	0.637135	1.7788e-05	4.54583e-06	5.48486e-05	0.00983565	0.415317
miR-199b-5p	0.0281897	0.116205	0.204591	0.201709	0.00109671	0.0472066	2.75024e-05	0.0826172	0	0.468805	0.198398	0.505895	0.403063	0.461925	0.237879	0.162982	0.414873	0.118619	0.151242	0.249234	7.25864e-12	0.21976	0.0235012	0.246454	0.300472	0.386019	0.258101	0.357723	0.360466	0.00121009	0.0198337
miR-19a-3p	0.00532694	0.478198	0.794051	0.215172	0.985836	0.128458	0.733167	0.931609	0.468805	0	0.00171511	0.24321	0.0749873	0.121092	0.38431	0.175424	0.083921	0.305807	0.0846415	0.0785747	0.31833	0.0438557	0.757722	0.347701	0.889506	8.97015e-05	0.416217	0.674221	0.549047	0.0995153	0.00800636
miR-19b-3p	0.0126481	0.933607	0.808866	0.782458	0.91733	0.283555	0.225271	0.377853	0.198398	0.00171511	0	0.000870373	0.0614257	0.0061055	0.0611046	0.0605647	0.0124029	0.171725	0.0637363	0.0171404	0.0590552	0.0222513	0.184392	0.0820308	0.233036	6.10938e-05	0.118992	0.170808	0.13688	0.389493	0.000257004
miR-204-5p	0.190191	0.245435	0.416832	0.357079	0.836713	0.699861	0.511649	0.610355	0.505895	0.24321	0.000870373	0	0.676291	0.0437749	0.444543	0.617641	0.349155	0.659329	0.721221	0.361607	0.124541	0.441545	0.736524	0.67883	0.640439	0.0277017	0.494002	0.646713	0.823609	0.723825	0.00613538
miR-21-5p	0.958232	0.00237719	0.0294807	0.010771	0.0144921	0.0405114	0.341518	0.000298113	0.403063	0.0749873	0.0614257	0.676291	0	0.381165	1.64226e-09	3.26214e-10	1.2375e-09	5.05264e-09	1.25099e-09	2.57048e-11	0.529252	4.70517e-11	0.000427586	3.08314e-06	3.4779e-06	0.499227	8.02605e-09	5.022e-08	1.89837e-08	0.119939	0.0545387
miR-216a-5p	0.729962	0.699954	0.785965	0.751775	0.489081	0.887981	0.700345	0.391487	0.461925	0.121092	0.0061055	0.0437749	0.381165	0	0.42783	0.478526	0.487954	0.370867	0.663463	0.413015	0.443396	0.459951	0.382696	0.455061	0.495085	0.162927	0.248716	0.480875	0.724371	0.996995	0.174885
miR-25-3p	0.49289	0.00286116	0.0169246	0.00833712	0.00786419	0.00643255	0.177771	1.45355e-05	0.237879	0.38431	0.0611046	0.444543	1.64226e-09	0.42783	0	3.29784e-10	9.45186e-10	1.25099e-09	4.58245e-09	1.08854e-09	0.373814	7.24235e-09	1.19263e-05	4.4729e-07	5.74655e-09	0.620175	2.43493e-09	2.1058e-11	1.00768e-10	0.0235012	0.162979
miR-26a-5p	0.902723	0.00188816	0.00713313	0.0121302	0.00884052	0.0422641	0.128085	4.18443e-06	0.162982	0.175424	0.0605647	0.617641	3.26214e-10	0.478526	3.29784e-10	0	5.29643e-12	4.70517e-11	3.90514e-11	1.10578e-13	0.312958	4.13114e-12	4.15884e-06	4.39344e-08	1.09805e-06	0.357906	7.16466e-09	2.83702e-08	3.79166e-08	0.0492121	0.0820006
miR-26b-5p	0.717189	0.00359885	0.0179564	0.0357871	0.0164982	0.0772312	0.267168	3.62436e-05	0.414873	0.083921	0.0124029	0.349155	1.2375e-09	0.487954	9.45186e-10	5.29643e-12	0	3.51456e-09	3.55277e-09	1.88183e-12	0.693884	3.20122e-12	2.27994e-05	5.48567e-07	2.60625e-06	0.233314	4.48389e-09	1.71209e-08	5.05264e-09	0.147079	0.0225745
miR-27a-3p	0.683739	0.00127304	0.0154021	0.00999853	0.00148708	0.00924671	0.0703589	1.90679e-05	0.118619	0.305807	0.171725	0.659329	5.05264e-09	0.370867	1.25099e-09	4.70517e-11	3.51456e-09	0	1.01391e-08	2.40871e-09	0.223822	8.97853e-09	3.1588e-07	2.83039e-07	1.96826e-07	0.697792	9.34979e-10	5.022e-08	2.10247e-08	0.0121094	0.216828
miR-27b-3p	0.986056	0.00146308	0.0172145	0.0104694	0.00174712	0.127246	0.106781	4.24292e-05	0.151242	0.0846415	0.0637363	0.721221	1.25099e-09	0.663463	4.58245e-09	3.90514e-11	3.55277e-09	1.01391e-08	0	2.02028e-10	0.292568	9.45186e-10	7.15372e-05	3.74839e-09	9.62133e-05	0.378647	4.39575e-06	3.13483e-06	1.26234e-06	0.0395612	0.0961044
miR-29a-3p	0.728454	0.000961202	0.0166396	0.0452667	0.0288137	0.11584	0.238429	0.000138999	0.249234	0.0785747	0.0171404	0.361607	2.57048e-11	0.413015	1.08854e-09	1.10578e-13	1.88183e-12	2.40871e-09	2.02028e-10	0	0.483096	0	4.18825e-05	8.30539e-07	5.41046e-06	0.148918	1.54227e-08	2.68626e-07	1.02052e-07	0.108433	0.0178441
miR-29b-3p	0.00283322	0.0906343	0.263486	0.153658	0.00225685	0.0184828	0.000157439	0.154765	7.25864e-12	0.31833	0.0590552	0.124541	0.529252	0.443396	0.373814	0.312958	0.693884	0.223822	0.292568	0.483096	0	0.423853	0.05607	0.442581	0.349565	0.171083	0.385701	0.435987	0.423853	0.0024871	0.00299634
miR-29c-3p	0.669051	0.000338023	0.0198416	0.0713004	0.0277289	0.126344	0.204001	0.000257517	0.21976	0.0438557	0.0222513	0.441545	4.70517e-11	0.459951	7.24235e-09	4.13114e-12	3.20122e-12	8.97853e-09	9.45186e-10	0	0.423853	0	0.000120121	2.29678e-06	7.81944e-06	0.138165	2.10247e-08	3.90416e-07	1.81785e-07	0.16134	0.0202669
miR-30a-5p	0.333158	0.00355156	0.000723896	0.00476867	0.00419065	0.0234182	0.079358	8.44456e-06	0.0235012	0.757722	0.184392	0.736524	0.000427586	0.382696	1.19263e-05	4.15884e-06	2.27994e-05	3.1588e-07	7.15372e-05	4.18825e-05	0.05607	0.000120121	0	7.44406e-05	6.41393e-06	0.592787	1.18044e-05	7.36397e-05	1.65158e-05	0.000981731	0.719802
miR-34a-5p	0.792103	0.00420499	0.0162098	0.000529691	0.00218118	0.130918	0.157221	1.66433e-05	0.246454	0.347701	0.0820308	0.67883	3.08314e-06	0.455061	4.4729e-07	4.39344e-08	5.48567e-07	2.83039e-07	3.74839e-09	8.30539e-07	0.442581	2.29678e-06	7.44406e-05	0	0.000197736	0.752909	1.49175e-05	1.05992e-05	2.1676e-05	0.00654608	0.244622
miR-382-5p	0.219455	0.0031081	0.0104758	0.0148766	0.0462168	0.000362701	0.244874	2.39358e-05	0.300472	0.889506	0.233036	0.640439	3.4779e-06	0.495085	5.74655e-09	1.09805e-06	2.60625e-06	1.96826e-07	9.62133e-05	5.41046e-06	0.349565	7.81944e-06	6.41393e-06	0.000197736	0	0.936157	1.41929e-09	1.67983e-11	2.08289e-11	0.0354075	0.307606
miR-449a	0.00192878	0.519972	0.966932	0.0530785	0.123338	0.0134683	0.159031	0.637135	0.386019	8.97015e-05	6.10938e-05	0.0277017	0.499227	0.162927	0.620175	0.357906	0.233314	0.697792	0.378647	0.148918	0.171083	0.138165	0.592787	0.752909	0.936157	0	0.866584	0.838182	0.993816	0.0948652	0.00146692
miR-92a-3p	0.593941	0.00467581	0.0126889	0.00858962	0.0112782	0.00410511	0.192692	1.7788e-05	0.258101	0.416217	0.118992	0.494002	8.02605e-09	0.248716	2.43493e-09	7.16466e-09	4.48389e-09	9.34979e-10	4.39575e-06	1.54227e-08	0.385701	2.10247e-08	1.18044e-05	1.49175e-05	1.41929e-09	0.866584	0	8.54627e-12	2.77832e-10	0.0236814	0.145872
let-7d-5p	0.354786	0.0062594	0.00962969	0.00576728	0.010871	0.000555137	0.176538	4.54583e-06	0.357723	0.674221	0.170808	0.646713	5.022e-08	0.480875	2.1058e-11	2.83702e-08	1.71209e-08	5.022e-08	3.13483e-06	2.68626e-07	0.435987	3.90416e-07	7.36397e-05	1.05992e-05	1.67983e-11	0.838182	8.54627e-12	0	3.20122e-12	0.0527003	0.196328
let-7a-5p	0.382181	0.00243437	0.0256567	0.0137474	0.0166396	0.0025539	0.238429	5.48486e-05	0.360466	0.549047	0.13688	0.823609	1.89837e-08	0.724371	1.00768e-10	3.79166e-08	5.05264e-09	2.10247e-08	1.26234e-06	1.02052e-07	0.423853	1.81785e-07	1.65158e-05	2.1676e-05	2.08289e-11	0.993816	2.77832e-10	3.20122e-12	0	0.0446319	0.191647
miR-664a-5p	0.0299886	0.0812725	0.0922693	0.000303966	0.00192207	0.0290781	0.0397363	0.00983565	0.00121009	0.0995153	0.389493	0.723825	0.119939	0.996995	0.0235012	0.0492121	0.147079	0.0121094	0.0395612	0.108433	0.0024871	0.16134	0.000981731	0.00654608	0.0354075	0.0948652	0.0236814	0.0527003	0.0446319	0	0.0555085
miR-129-5p	0.0125063	0.428519	0.640017	0.411107	0.371789	0.160996	0.0930734	0.415317	0.0198337	0.00800636	0.000257004	0.00613538	0.0545387	0.174885	0.162979	0.0820006	0.0225745	0.216828	0.0961044	0.0178441	0.00299634	0.0202669	0.719802	0.244622	0.307606	0.00146692	0.145872	0.196328	0.191647	0.0555085	0
